# Supplementary material for: FISH-based mitotic and meiotic diakinesis karyotypes of Morus notabilis reveal a chromosomal fusion-fission cycle between mitotic and meiotic phases
Source: Sci Rep. 2017 Aug 29;7:9573. doi: 10.1038/s41598-017-10079-6 (PMC5575264; doi:10.1038/s41598-017-10079-6)
Supplement: Supplementary file 1 — Supplementary Information [file 41598_2017_10079_MOESM1_ESM.xls]

## Sheet: Sheet1
FISH-based mitotic and meiotic diakinesis karyotypes of Morus notabilis reveal a chromosomal fusion-fission cycle between mitotic and meiotic phases
Yahui Xuan1, Chaoshuo Li1, Yue Wu1, Bi Ma1, Ruiling Liu1, Zhonghuai Xiang1, Ningjia He1*
Supplemental Table S1 Primers used for probe preparation
probe	primer	primer sequence	length of subclones (bp)	total length (bp)
morus027496	m027496-1F	AATAAAAGTTCAAGCGGTAA	2792	11510
	m027496-1R	CAGCATCATCTAAGCCATC
	m027496-2F	GGAATAATGCCATGATGAA	3043
	m027496-2R	GTCCTGGTACAAGAGGAAAA
	m027496-4F	ACAACGCTCTACCCTACC	3132
	m027496-4R	TACGATGAGGTTATGTCTGA
	m027496-5F	GAAGAAGAAAGAGGGTTGAG	2543
	m027496-5R	CAAACTTCGCATTCCCTTAC
morus027717	m027717-1F	CTCCACTCAAGTAGCATTC	2796	12897
	m027717-1R	CACAACAAATAGTATTACAT
	m027717-3F	CTTGGAGTATGTTGATGAG	2872
	m027717-3R	AGAGTATGTTTAGTTCGTT
	m027717-4F	TGAAAAGGTGTAGTCTCGG	1722
	m027717-4R	AGCCACATAGCCTCGATAG
	m027717-5F	CAAATGCTGGACCCTTCTT	1740
	m027717-5R	TAGTCCACCACCGTGTTTT
	m027717-6F	CCTATTCTTCCTTTCGTTC	1976
	m027717-6R	CCTCAAGGCTCATCATTCT
	m027717-8F	CCCCACAACATTACTGAAC	1791
	m027717-8R	TAAGACCTTTCTACCCAAT
morus026579	m026579-2F	ATCTGGTAGGTATTTGCAT	1279	10567
	m026579-2R	TCATAAAGTAATCAGCCAT
	m026579-4F	GGGCAAGCACCAAATAAAT	1783
	m026579-4R	AGGAGGCTGAAAAGGAAGT
	m026579-5F	TACTTTAAGTGCTTCCTCA	1787
	m026579-5R	CTACAGGCTGCTGAAGAAA
	m026579-6F	AAGATAAAAGCCACAGAAT	1988
	m026579-6R	AAACTCAAATGGAAGATACT
	m026579-8F	GAGGGGTCTCGCTCGTCTA	1957
	m026579-8R	AGCCTTGGGTTTTGTTCTT
	m026579-10F	TATAGAGTGCGTTTGATTC	1773
	m026579-10R	CGTAACTATAAGCCATTTC
SSR2524	2524-2F	TCGGTTGAGTCATTGTGGTC	3123	10308
	2524-2R	AAGAGGGCAAGTTGGCGTAA
	2524-4F	TTACGCCAACTTGCCCTCTT	1154
	2524-4R	TTCCGACACTAATCCAACCTC
	2524-5F	TTCTGGTGCTTAAAGTTTGC	1493
	2524-7R	ACGCAGCTATTCAGAAGTAA
	2524-8F	CTTGCTTTTCCAATACATG	1446
	2524-10R	CTCAAGAGTTGCGGGATAG
	2524-11F	TCGCTGCTGAAATTCTATG	1553
	2524-13R	CACGCAATGAAGCTGAAGACC
	2524-14F	CAGGTTCTTCCTCCGACAC	1539
	2524-16R	TCGCCACTACAAGGTTTCA
5S rDNA	5S rDNA-F	CATACCAGCACTAATGCACCG		673
	5S rDNA-R	GGAGGTCACCCATCCTAGTA
25S rDNA	25S rDNA-F	CCAAATGCCTCGTCATCTAA		772
	25S rDNA-R	GCGAATCAACGGTTCCTCT
telomere repeat	Tel-F	TGAGGGACTCACATACATTG		294
	Tel-R	ACCACTGAACATCCATTGAG
